# Supplementary material for: Artificial intelligence system can achieve comparable results to experts for bone age assessment of Chinese children with abnormal growth and development
Source: PeerJ. 2020 Apr 1;8:e8854. doi: 10.7717/peerj.8854 (PMC7127473; doi:10.7717/peerj.8854)
Supplement: Supplemental Information 1 [file peerj-08-8854-s001.xlsx]

## Sheet: Sheet1
	gendar	calendar age	BoneAge(G-P)
0	Female	9	6.9
1	Female	6	4.2
2	Female	6	5
3	Female	12	11
4	Male	6	3.5
5	Female	5	3.5
6	Male	6	5
7	Female	5	5
8	Male	10	8
9	Female	11	12
10	Female	6	6.9
11	Male	5	4
12	Male	8	8
13	Female	4	5
14	Female	4	4.2
15	Male	11	13.5
16	Male	9	8
17	Male	10	9
18	Female	9	7.9
19	Male	11	9
20	Female	13	15
21	Male	11	11
22	Male	6	7
23	Male	11	10
24	Male	4	4
25	Female	8	7.9
26	Male	6	6
27	Female	5	5
28	Female	11	7.9
29	Male	7	8
30	Male	10	10
31	Male	6	6
32	Male	7	7
33	Male	11	10
34	Female	12	12
35	Female	6	6.9
36	Male	4	5
37	Male	8	7
38	Male	6	3.5
39	Male	7	4
40	Male	13	12.5
41	Male	8	8
42	Male	7	6
43	Female	18	18
44	Male	3	2
45	Female	7	5
46	Female	8	7.8
47	Female	8	6.9
48	Female	5	5
49	Female	10	6.9
50	Male	11	15
51	Male	6	6
52	Female	6	7.9
53	Male	7	5
54	Male	12	12.5
55	Female	6	5
56	Male	6	7
57	Male	7	6
58	Male	5	4
59	Male	5	7
60	Female	4	5
61	Male	7	6
62	Male	7	5
63	Female	7	6.9
64	Male	7	7
65	Female	8	5.8
66	Male	5	6
67	Female	12	12
68	Female	14	13
69	Male	4	3.5
70	Female	8	10
71	Female	8	6.9
72	Male	9	10
73	Female	16	16
74	Female	15	13.5
75	Female	13	15
76	Female	5	5.8
77	Female	7	8.9
78	Female	8	5
79	Female	14	13.5
80	Female	8	11
81	Male	10	10
82	Female	10	10
83	Female	5	5
84	Male	12	12.5
85	Female	8	7.9
86	Male	7	7
87	Female	9	5
88	Female	13	12
89	Female	9	6.9
90	Female	5	6.9
91	Female	7	5
92	Female	7	5
93	Female	4	4.2
94	Female	6	6.9
95	Female	17	16
96	Male	8	8
97	Male	5	5
98	Female	10	7.9
99	Male	12	15
100	Female	11	13.5
101	Female	6	4.2
102	Male	11	11
103	Male	13	10
104	Female	6	5.8
105	Male	4	3.5
106	Female	8	8.9
107	Female	3	3.5
108	Male	7	9
109	Male	11	10
110	Female	3	2.5
111	Female	10	8.9
112	Male	10	9
113	Female	11	10
114	Female	13	15
115	Male	7	8
116	Male	10	11
117	Female	8	6.9
118	Female	8	7.9
119	Female	10	8.9
120	Female	7	6.9
121	Female	15	14
122	Male	11	9
123	Female	6	6.9
124	Female	12	13
125	Male	12	12.5
126	Female	8	11
127	Female	7	5.8
128	Female	8	5.8
129	Male	7	8
130	Male	10	10
131	Female	8	4.2
132	Male	5	4.5
133	Male	6	3.5
134	Male	10	7
135	Female	6	7.9
136	Female	6	5
137	Male	8	5
138	Male	8	9
139	Male	9	11
140	Male	6	4.5
141	Female	17	17
142	Male	6	6
143	Male	8	7
144	Male	7	8
145	Female	6	5
146	Male	2	2
147	Male	4	4
148	Male	13	11
149	Male	5	5
150	Female	17	18
151	Male	6	3
152	Female	7	6.9
153	Female	14	13
154	Female	7	6.9
155	Male	6	8
156	Female	3	4.2
157	Male	4	4.5
158	Female	10	10
159	Female	2	1.5
160	Female	6	5
161	Female	5	4.2
162	Male	3	3
163	Male	6	6
164	Female	9	11
165	Male	4	5
166	Female	6	5.8
167	Male	6	6
168	Female	12	11
169	Male	8	6
170	Female	5	5
171	Female	11	11
172	Male	8	7
173	Male	13	15
174	Male	7	9
175	Male	7	5
176	Male	6	5
177	Female	6	3.5
178	Female	7	5
179	Female	8	5.8
180	Female	8	10
181	Female	16	15
182	Male	13	14
183	Male	7	5
184	Male	6	5
185	Female	7	4.2
186	Male	7	4.5
187	Male	9	10
188	Male	14	12.5
189	Male	8	7
190	Male	10	13
191	Female	16	16
192	Male	7	7
193	Male	14	15
194	Female	7	5.8
195	Female	13	15
196	Female	9	11
197	Female	10	12
198	Male	4	4
199	Male	7	7
200	Female	3	3.5
201	Male	8	7
202	Female	6	4.2
203	Female	10	11
204	Male	6	8
205	Female	6	6.9
206	Female	8	6.9
207	Male	10	10
208	Female	6	5.8
209	Male	6	3.5
210	Male	8	7
211	Male	8	7
212	Male	16	14
213	Male	7	6
214	Female	8	7.9
215	Female	12	8.9
216	Female	5	5
217	Female	6	5.8
218	Female	14	13
219	Female	7	5
220	Male	6	7
221	Male	10	11.5
222	Male	13	13.5
223	Female	12	12
224	Female	12	8.9
225	Female	12	12.5
226	Male	12	11.5
227	Female	4	5
228	Male	2	2.7
229	Male	11	13.5
230	Male	7	6
231	Male	8	7
232	Female	6	5
233	Male	7	6
234	Male	7	10
235	Male	3	2
236	Male	11	8
237	Female	12	13.5
238	Male	7	8
239	Male	14	15
240	Male	8	8
241	Female	6	7.9
242	Female	6	6.9
243	Female	10	10
244	Male	10	11
245	Male	7	6
246	Male	8	8
247	Male	10	10
248	Female	4	5
249	Male	8	5
250	Female	7	7.9
251	Female	7	5.8
252	Male	6	4.5
253	Female	11	7.9
254	Male	9	10
255	Male	12	12.5
256	Female	10	8.9
257	Male	10	13
258	Male	14	15
259	Male	11	11
260	Male	13	15
261	Male	9	8
262	Male	12	14
263	Female	3	3
264	Male	7	8
265	Female	5	5
266	Male	8	9
267	Female	3	3
268	Female	11	13
269	Female	11	8.9
270	Female	7	6.9
271	Male	7	7
272	Male	8	10
273	Male	10	13
274	Male	13	15
275	Male	9	5
276	Female	7	7.9
277	Male	5	3.5
278	Female	15	15
279	Female	8	7.9
280	Male	8	10
281	Male	7	5
282	Female	4	3
283	Male	7	7
284	Female	8	8.9
285	Female	1	1
286	Male	13	15
287	Male	3	3.5
288	Male	13	12.5
289	Female	8	7.9
290	Male	13	14
291	Female	6	5
292	Female	4	5
293	Female	7	8.9
294	Female	3	3.5
295	Male	13	12.5
296	Male	7	5
297	Male	17	16
298	Male	6	6
299	Male	2	1.5
300	Male	11	11
301	Male	7	7
302	Male	15	15
303	Male	8	7
304	Male	10	10
305	Female	6	6.9
306	Female	6	6.9
307	Male	11	10
308	Female	8	8.9
309	Female	5	5
310	Female	5	5
311	Male	7	4.5
312	Female	5	3
313	Female	6	6.9
314	Male	10	11.5
315	Male	5	5
316	Female	10	8.9
317	Male	11	11.5
318	Female	4	5
319	Female	4	4.2
320	Male	5	6
321	Female	8	5
322	Male	13	12.5
323	Male	7	6
324	Female	18	18
325	Female	6	7.9
326	Female	8	5
327	Female	12	13
328	Female	8	7.9
329	Female	8	6.9
330	Male	8	8
331	Male	8	8
332	Male	4	4
333	Male	6	7
334	Female	10	10
335	Male	6	6
336	Male	9	11
337	Male	6	5
338	Female	9	7.9
339	Female	3	3
340	Female	16	16
341	Male	7	6
342	Female	9	7.9
343	Female	4	5
344	Female	10	11
345	Male	4	3
346	Male	13	15.5
347	Female	6	7.9
348	Male	12	12.5
349	Female	6	5.8
350	Female	6	5
351	Male	6	5
352	Male	11	12.5
353	Male	14	12.5
354	Male	10	8
355	Male	1	1
356	Female	6	4.2
357	Male	14	14
358	Male	10	11.5
359	Male	14	11.5
360	Male	9	11
361	Male	7	9
362	Male	8	7
363	Male	15	15.5
364	Female	6	5.8
365	Male	9	11.5
366	Female	4	3.5
367	Female	5	3
368	Male	12	11
369	Female	7	6.9
370	Female	9	8.9
371	Female	5	4.2
372	Female	11	11
373	Female	3	2
374	Male	10	8
375	Female	7	7.9
376	Female	8	10
377	Female	7	6.9
378	Male	5	7
379	Male	4	4
380	Male	12	11
381	Male	2	2
382	Female	7	6.9
383	Female	13	16
384	Female	6	5.8
385	Male	10	10
386	Male	6	6
387	Male	0	0.5
388	Female	3	4.2
389	Female	8	7.9
390	Male	5	4.5
391	Male	4	3
392	Female	6	6.9
393	Male	5	6
394	Female	9	10
395	Male	8	10
396	Female	7	8.9
397	Male	4	4
398	Female	10	7.9
399	Female	15	15
400	Male	6	8
401	Male	13	13.5
402	Female	7	4.2
403	Female	10	12
404	Female	1	1.5
405	Female	3	3
406	Female	8	6.9
407	Male	13	13.5
408	Female	4	4.2
409	Male	8	9
410	Male	14	11.5
411	Female	11	13
412	Female	4	4.2
413	Male	4	5
414	Male	9	9
415	Male	9	8
416	Female	18	17
417	Male	4	3
418	Male	8	7
419	Female	10	12
420	Male	18	17
421	Female	9	6.9
422	Female	15	14
423	Female	10	10
424	Female	13	10
425	Male	11	9
426	Female	6	7.9
427	Female	7	10
428	Female	11	12
429	Male	8	9
430	Male	7	7
431	Female	11	12
432	Male	6	8
433	Male	11	10
434	Male	12	12.5
435	Male	8	6
436	Female	7	8.9
437	Male	4	3
438	Male	6	6
439	Male	13	14
440	Female	14	14
441	Female	5	4.2
442	Female	4	4.2
443	Male	11	8
444	Female	6	4.2
445	Female	6	5.8
446	Female	6	5.8
447	Female	1	1.5
448	Female	11	11
449	Male	6	5
450	Male	16	17
451	Female	0	0
452	Female	11	10
453	Female	14	15
454	Male	9	10
455	Male	1	1
456	Male	10	9
457	Female	8	6.9
458	Female	6	7.9
459	Female	9	11
460	Male	7	7
461	Male	8	5
462	Male	1	0.8
463	Male	6	8
464	Male	9	8
465	Male	5	6
466	Male	12	12.5
467	Female	8	10
468	Female	11	10
469	Female	10	11
470	Female	5	3.5
471	Male	7	8
472	Female	11	11
473	Male	5	4.5
474	Male	13	15
475	Male	0	0.3
476	Male	9	11
477	Male	6	6
478	Female	15	16
479	Male	18	18
480	Male	6	6
481	Female	9	10
482	Male	6	8
483	Female	12	14
484	Female	2	2.5
485	Female	9	10
486	Male	3	3.5
487	Female	9	8.9
488	Female	8	7.9
489	Male	10	10
490	Female	11	11
491	Female	6	6.9
492	Male	5	5
493	Male	16	15.5
494	Male	14	13
495	Female	16	16
496	Male	7	5
497	Female	3	3
498	Male	9	10
499	Male	8	9
500	Female	6	4.2
501	Male	12	10
502	Male	12	11
503	Male	5	4
504	Female	8	6.9
505	Female	8	5
506	Female	7	6.9
507	Female	9	7.9
508	Male	12	15
509	Female	5	4.2
510	Male	11	12.5
511	Male	7	7
512	Female	7	5
513	Male	11	13
514	Female	14	13
515	Male	2	2
516	Male	14	11.5
517	Male	11	11
518	Female	4	3.5
519	Female	5	6.9
520	Female	15	16
521	Female	11	13
522	Male	8	10
523	Female	8	7.9
524	Female	12	13.5
525	Female	5	5
526	Female	9	7.9
527	Male	7	6
528	Female	9	6.9
529	Female	4	5
530	Male	6	4
531	Female	11	10
532	Female	3	2
533	Male	12	11
534	Male	9	7
535	Female	11	13
536	Male	12	13.5
537	Female	9	12
538	Male	6	7
539	Male	6	5
540	Male	16	15
541	Male	15	16
542	Female	9	7.9
543	Female	12	13.5
544	Female	9	12
545	Female	6	5
546	Male	10	11
547	Male	8	8
548	Male	6	6
549	Male	11	11
550	Female	5	4.2
551	Female	12	14
552	Male	15	15
553	Female	5	3.5
554	Female	2	1.5
555	Female	3	3
556	Male	11	13
557	Male	7	9
558	Male	7	6
559	Male	11	10
560	Male	11	10
561	Female	11	8.9
562	Female	14	13
563	Male	8	6
564	Female	4	5
565	Male	11	11
566	Female	6	5
567	Female	5	3.5
568	Female	10	7.9
569	Male	18	19
570	Male	8	8
571	Female	5	6.9
572	Female	8	7.9
573	Male	8	10
574	Male	14	16
575	Female	8	10
576	Female	6	5
577	Female	8	7.8
578	Male	6	7
579	Male	5	6
580	Female	8	6.9
581	Male	6	5
582	Female	11	12
583	Female	5	5
584	Male	11	9
585	Female	12	13.5
586	Female	8	6.9
587	Male	13	15
588	Female	10	11
589	Female	13	13
590	Male	3	3
591	Female	15	15
592	Male	8	4
593	Male	8	7
594	Male	8	5
595	Male	6	8
596	Male	10	11
597	Female	11	10
598	Male	9	7
599	Female	10	11
600	Female	9	6.9
601	Female	10	10
602	Female	15	14
603	Female	15	15
604	Female	15	15
605	Female	6	7.9
606	Female	9	7.9
607	Female	7	5
608	Male	12	10
609	Female	6	5
610	Male	6	4
611	Male	4	3
612	Female	11	12
613	Male	7	7
614	Female	7	5
615	Male	6	4
616	Male	8	8
617	Male	7	8
618	Male	13	12.5
619	Male	6	7
620	Female	6	4.2
621	Male	6	9
622	Female	8	10
623	Female	5	5.8
624	Male	6	8
625	Female	13	11
626	Male	12	10
627	Male	6	4.5
628	Female	11	11
629	Female	11	10
630	Male	11	9
631	Female	6	5.8
632	Male	5	6
633	Male	7	6
634	Male	5	3.5
635	Male	12	10
636	Female	6	5
637	Female	8	6.9
638	Male	10	11
639	Female	4	3
640	Female	5	6.9
641	Female	7	10
642	Male	9	6
643	Female	8	7.9
644	Male	5	6
645	Male	6	5
646	Male	8	6
647	Female	8	8.9
648	Male	4	5
649	Male	13	11
650	Female	2	1.5
651	Male	6	6
652	Female	5	5
653	Male	4	2.7
654	Male	5	6
655	Male	4	5
656	Female	7	6.9
657	Female	6	6.9
658	Male	15	16
659	Female	5	4.2
660	Male	12	9
661	Male	9	6
662	Male	15	13.5
663	Female	8	5.8
664	Male	4	4.5
665	Female	8	8.9
666	Female	11	12
667	Male	8	6
668	Female	7	7.9
669	Male	12	12
670	Male	5	3
671	Male	8	10
672	Male	2	2
673	Female	5	6.9
674	Male	7	7
675	Male	8	9
676	Female	12	14
677	Male	15	17
678	Female	5	5
679	Male	7	6
680	Female	7	8.9
681	Female	8	8.9
682	Male	11	9
683	Male	10	10
684	Female	11	12
685	Female	8	11
686	Male	4	5
687	Male	7	6
688	Male	5	6
689	Male	6	7
690	Female	14	17
691	Female	10	8.9
692	Female	7	5.8
693	Male	8	9
694	Female	8	7.9
695	Male	9	10
696	Female	7	8.9
697	Female	8	7.9
698	Female	4	2.5
699	Male	12	10
700	Female	7	6.9
701	Male	5	6
702	Male	9	7
703	Male	5	7
704	Male	13	15
705	Female	12	10
706	Male	11	11
707	Male	5	5
708	Female	14	12
709	Male	7	5
710	Female	10	12
711	Female	7	10
712	Male	8	5
713	Female	13	12
714	Male	8	8
715	Female	10	10
716	Female	6	5
717	Male	12	12.5
718	Male	4	3
719	Male	8	8
720	Male	11	11
721	Female	10	8.9
722	Female	8	6.9
723	Male	11	10
724	Female	12	12
725	Male	9	8
726	Female	7	6.9
727	Female	3	3.5
728	Female	11	8.9
729	Male	3	4
730	Female	10	8.9
731	Female	11	11
732	Male	10	10
733	Male	2	1.5
734	Male	7	5
735	Male	9	7
736	Male	12	9
737	Male	7	6
738	Female	13	12
739	Male	8	8
740	Female	7	7.9
741	Male	8	9
742	Male	11	9
743	Male	6	6
744	Female	7	6.9
745	Female	14	13
746	Male	6	8
747	Female	6	6.9
748	Female	8	7.8
749	Male	11	11
750	Male	1	1
751	Female	5	5
752	Male	14	13
753	Male	6	6
754	Male	6	5
755	Male	7	6
756	Male	10	9
757	Female	5	4.2
758	Female	6	6.9
759	Male	7	8
760	Male	11	9
761	Female	6	5
762	Male	13	12.5
763	Male	9	8
764	Male	5	5
765	Female	6	3.5
766	Female	5	4.2
767	Male	10	12.5
768	Female	4	3.5
769	Female	11	8.9
770	Female	6	5
771	Female	17	17
772	Male	3	2
773	Male	6	3
774	Female	7	5.8
775	Female	5	5.8
776	Male	15	17
777	Male	6	7
778	Male	9	11
779	Female	16	16
780	Male	7	7
781	Female	7	4.2
782	Male	6	3.5
783	Female	16	16
784	Male	7	8
785	Male	7	10
786	Female	11	10
787	Male	11	12.5
788	Male	10	10
789	Female	6	4.2
790	Male	13	13.5
791	Male	11	9
792	Male	7	7
793	Male	8	6
794	Female	11	11
795	Female	8	8.9
796	Male	6	7
797	Female	9	11
798	Female	5	5.8
799	Male	5	4.5
800	Male	7	7
801	Male	3	3
802	Male	9	7
803	Female	6	6.9
804	Female	4	5
805	Female	7	5.8
806	Male	3	2
807	Female	15	16
808	Male	6	4.5
809	Male	13	15
810	Female	4	3
811	Female	11	13
812	Female	9	7.9
813	Female	5	5
814	Female	9	7.9
815	Female	8	6.9
816	Male	4	3.5
817	Female	9	11
818	Female	12	10
819	Female	8	10
820	Female	7	4.2
821	Male	5	4.5
822	Male	6	4.5
823	Female	3	4.2
824	Male	10	13.5
825	Male	10	11
826	Male	7	7
827	Male	0	0.3
828	Male	7	10
829	Female	9	7.9
830	Male	9	10
831	Female	8	7.8
832	Male	11	9
833	Female	14	16
834	Female	5	5
835	Female	8	6.9
836	Female	10	11
837	Male	14	13.5
838	Male	8	9
839	Male	15	13
840	Male	12	12.5
841	Male	6	8
842	Male	8	10
843	Male	3	4
844	Female	3	2
845	Female	4	5.8
846	Male	7	8
847	Female	8	10
848	Male	7	7
849	Male	7	6
850	Female	2	1.3
851	Male	6	6
852	Female	9	7.9
853	Male	14	16
854	Male	7	6
855	Female	6	6.9
856	Female	11	11
857	Male	9	8
858	Female	16	15
859	Male	7	9
860	Male	5	4.5
861	Male	5	3.5
862	Male	4	4
863	Male	8	9
864	Male	16	15
865	Male	11	11
866	Male	9	10
867	Male	6	5
868	Female	7	5.8
869	Female	11	12
870	Male	6	6
871	Male	6	4
872	Female	4	5
873	Male	8	7
874	Female	7	7.9
875	Female	5	4.2
876	Female	6	3.5
877	Female	7	5
878	Male	12	11
879	Female	11	14
880	Female	7	7.9
881	Female	6	5.8
882	Male	4	3.5
883	Female	5	5
884	Male	8	10
885	Male	3	3
886	Male	12	11
887	Female	4	2.5
888	Female	11	11
889	Male	6	8
890	Male	6	7
891	Female	13	13
892	Male	8	11.5
893	Female	14	15
894	Male	8	5
895	Female	0	0.3
896	Female	10	11
897	Male	8	8
898	Female	8	10
899	Female	15	16
900	Female	12	12
901	Female	5	3
902	Male	10	11.5
903	Male	4	2.7
904	Female	6	6.9
905	Male	10	11
906	Male	3	4
907	Female	18	17
908	Female	12	12
909	Female	11	13.5
910	Male	5	5
911	Male	8	9
912	Male	6	3.5
913	Female	7	6.9
914	Male	5	3
915	Female	6	5
916	Male	4	4
917	Female	8	5.8
918	Female	14	17
919	Male	13	13
920	Male	6	5
921	Female	6	5
922	Female	8	10
923	Male	8	8
924	Female	8	6.9
925	Female	18	17
926	Female	7	8.9
927	Female	13	12
928	Female	0	0.3
929	Female	14	16
930	Female	7	7.8
931	Female	8	8.9
932	Female	6	6.9
933	Male	10	6
934	Male	11	12.5
935	Male	6	4
936	Male	9	9
937	Female	10	13
938	Male	7	7
939	Male	8	10
940	Male	3	2
941	Male	4	4.5
942	Female	7	7.9
943	Male	7	4.5
944	Male	9	8
945	Female	10	11
946	Female	15	17
947	Male	11	9
948	Female	5	4.2
949	Female	11	11
950	Male	7	9
951	Male	5	5
952	Female	8	8.9
953	Female	8	8.9
954	Female	8	7.9
955	Male	9	8
956	Female	15	14
957	Female	8	7.9
958	Female	7	6.9
959	Female	6	4.2
960	Male	9	9
961	Female	2	1.5
962	Female	7	8.9
963	Male	5	5
964	Male	10	9
965	Female	14	13
966	Male	6	5
967	Male	4	5
968	Male	15	17
969	Male	7	8
970	Male	4	4
971	Male	11	10
972	Male	12	11.5
973	Female	12	11
974	Male	8	6
975	Male	9	7
976	Male	18	19
977	Female	11	11
978	Male	10	11
979	Male	8	7
980	Female	7	8.9
981	Female	5	3
982	Female	11	12
983	Female	11	10
984	Female	8	8.9
985	Female	6	6.9
986	Female	5	5
987	Female	12	10
988	Male	12	13
989	Male	14	11.5
990	Female	5	6.9
991	Male	6	5
992	Female	10	11
993	Female	4	3.5
994	Male	3	4
995	Male	6	8
996	Male	9	6
997	Male	6	9
998	Female	6	5.8
999	Female	1	0.5
1000	Female	6	6.9
1001	Female	7	6.9
1002	Female	13	15
1003	Male	11	11
1004	Female	9	8.9
1005	Female	6	5.8
1006	Female	11	8.9
1007	Male	6	7
1008	Female	9	8.9
1009	Female	6	6.9
1010	Male	13	12.5
1011	Female	9	6.9
1012	Male	6	4.5
1013	Male	6	6
1014	Male	17	16
1015	Male	7	9
1016	Male	5	4.5
1017	Female	10	10
1018	Female	6	5
1019	Male	12	13
1020	Male	4	5
1021	Male	4	4.5
1022	Female	8	5
1023	Female	2	1.5
1024	Male	9	8
1025	Female	6	6.9
1026	Female	7	6.9
1027	Female	8	5.8
1028	Male	12	13.5
1029	Male	6	3
1030	Male	10	9
1031	Female	5	5
1032	Female	7	8.9
1033	Female	7	6.9
1034	Male	13	14
1035	Female	6	3.5
1036	Male	12	11
1037	Female	6	6.9
1038	Male	11	8
1039	Female	10	6.9
1040	Female	11	6.9
1041	Male	8	10
1042	Female	6	6.9
1043	Male	8	11.5
1044	Female	12	11
1045	Male	6	5
1046	Male	4	2.7
1047	Female	13	12
1048	Female	4	5
1049	Female	6	5.8
1050	Male	10	10
1051	Male	13	13.5
1052	Female	6	3.5
1053	Male	4	4
1054	Female	9	10
1055	Female	10	8.9
1056	Female	7	7.9
1057	Female	5	5.8
1058	Male	12	11
1059	Male	14	13
1060	Female	12	11
1061	Male	7	5
1062	Female	5	6.9
1063	Male	1	1.5
1064	Female	8	6.9
1065	Male	3	3.5
1066	Male	12	14
1067	Male	6	7
1068	Female	4	4.2
1069	Male	8	7
1070	Male	5	6
1071	Male	8	7
1072	Male	6	5
1073	Female	10	8.9
1074	Female	8	5.8
1075	Male	8	9
1076	Male	12	12.5
1077	Male	9	9
1078	Male	10	13.5
1079	Male	5	7
1080	Female	9	8.9
1081	Female	5	3
1082	Male	6	4
1083	Female	9	12
1084	Female	10	6.9
1085	Male	6	4.5
1086	Female	11	13.5
1087	Male	8	7
1088	Male	8	8
1089	Female	4	3
1090	Male	10	7
1091	Male	12	12.5
1092	Male	3	2
1093	Male	6	5
1094	Female	7	8.9
1095	Male	9	7
1096	Male	6	8
1097	Female	12	10
1098	Male	6	4.5
1099	Female	11	14
1100	Female	7	4.2
1101	Male	3	4
1102	Female	11	11
1103	Female	3	3.5
1104	Male	5	3
1105	Male	6	3.5
1106	Female	9	11
1107	Male	9	8
1108	Female	7	7.9
1109	Male	10	9
1110	Female	8	10
1111	Female	6	6.9
1112	Male	18	18
1113	Female	4	3
1114	Male	5	5
1115	Male	3	2
1116	Male	7	5
1117	Male	5	7
1118	Female	8	6.9
1119	Female	12	12
1120	Female	1	1
1121	Male	8	6
1122	Male	4	5
1123	Male	7	6
1124	Male	12	14
1125	Male	9	6
1126	Male	4	4
1127	Female	6	7.9
1128	Male	8	6
1129	Female	9	6.9
1130	Male	8	9
1131	Male	9	8
1132	Male	3	2.7
1133	Male	6	7
1134	Male	13	13
1135	Male	11	11
1136	Female	13	15
1137	Male	10	9
1138	Male	8	8
1139	Male	6	7
1140	Female	9	10
1141	Male	8	8
1142	Male	14	15
1143	Male	7	9
1144	Female	13	13
1145	Male	8	8
1146	Female	10	13
1147	Female	9	6.9
1148	Female	7	6.9
1149	Male	11	13
1150	Female	7	8.9
1151	Male	4	3
1152	Female	3	4.2
1153	Male	5	7
1154	Male	3	4
1155	Female	12	10
1156	Female	14	13.5
1157	Female	9	5.8
1158	Female	12	13
1159	Male	9	9
1160	Male	10	11.5
1161	Female	9	8.9
1162	Female	6	5.8
1163	Male	6	5
1164	Female	7	6.9
1165	Female	7	5.8
1166	Female	8	5.8
1167	Male	12	11
1168	Male	5	6
1169	Male	13	12.5
1170	Male	9	9
1171	Female	3	2
1172	Male	11	11
1173	Female	5	5.8
1174	Female	2	2
1175	Male	8	8
1176	Male	5	3
1177	Female	6	5.8
1178	Female	7	5.8
1179	Male	5	3.5
1180	Male	15	15.5
1181	Female	13	12
1182	Female	6	4.2
1183	Female	8	7.9
1184	Male	12	15
1185	Male	6	4
1186	Male	13	12.5
1187	Female	16	15
1188	Male	11	10
1189	Female	13	13.5
1190	Female	9	12
1191	Female	8	6.9
1192	Female	10	10
1193	Female	15	17
1194	Male	15	13.5
1195	Female	13	14
1196	Female	6	7.9
1197	Male	10	11
1198	Male	4	2.7
1199	Female	7	6.9
1200	Female	6	6.9
1201	Female	10	10
1202	Male	14	14
1203	Female	3	3
1204	Male	7	7
1205	Male	9	10
1206	Female	11	10
1207	Male	13	12.5
1208	Female	15	16
1209	Female	7	6.9
1210	Female	6	6.9
1211	Male	4	2.7
1212	Male	4	4
1213	Female	10	7.9
1214	Female	3	2.5
1215	Male	3	4
1216	Male	8	9
1217	Male	11	9
1218	Male	11	11.5
1219	Female	5	5
1220	Male	14	14
1221	Female	3	2
1222	Male	7	7
1223	Female	8	8.9
1224	Male	5	6
1225	Female	3	2.5
1226	Female	10	10
1227	Male	16	17
1228	Female	6	6.9
1229	Male	18	18
1230	Female	5	5
1231	Male	0	0.3
1232	Male	7	9
1233	Female	5	5.8
1234	Male	16	15
1235	Male	7	9
1236	Female	6	7.9
1237	Male	7	6
1238	Male	11	15
1239	Female	6	5
1240	Male	10	8
1241	Male	0	0.3
1242	Female	6	6.9
1243	Male	4	3
1244	Female	6	4.2
1245	Female	7	6.9
1246	Female	8	8.9
1247	Female	11	13
1248	Male	4	5
1249	Male	6	4
1250	Male	7	8
1251	Female	9	12
1252	Female	9	8.9
1253	Female	9	7.9
1254	Female	8	6.9
1255	Female	14	12
1256	Female	8	10
1257	Female	10	8.9
1258	Male	7	10
1259	Male	9	7
1260	Male	7	9
1261	Female	5	6.9
1262	Female	6	6.9
1263	Female	6	5
1264	Male	8	8
1265	Female	4	4.2
1266	Male	8	8
1267	Female	9	10
1268	Male	12	15.5
1269	Male	10	10
1270	Female	3	3.5
1271	Female	7	5.8
1272	Male	11	11.5
1273	Male	6	5
1274	Female	4	3.5
1275	Female	7	5.8
1276	Female	5	3
1277	Male	10	12.5
1278	Female	4	5
1279	Male	8	8
1280	Male	6	7
1281	Female	4	5
1282	Female	9	8.9
1283	Male	2	1.3
1284	Male	7	8
1285	Male	14	16
1286	Male	4	3.5
1287	Male	4	3
1288	Female	14	15
1289	Female	8	7.9
1290	Female	3	2
1291	Male	10	10
1292	Female	8	7.9
1293	Female	5	4.2
1294	Male	5	5
1295	Female	14	13
1296	Male	5	6
1297	Male	10	11.5
1298	Female	5	5
1299	Male	11	11.5
1300	Male	9	8
1301	Female	8	6.9
1302	Female	10	8.9
1303	Female	7	6.9
1304	Female	4	3.5
1305	Female	15	13.5
1306	Female	10	11
1307	Female	12	12
1308	Female	6	3.5
1309	Female	6	7.9
1310	Female	8	7.9
1311	Male	6	8
1312	Female	7	5.8
1313	Female	4	5
1314	Female	7	7.8
1315	Female	7	7.9
1316	Male	16	16
1317	Female	12	13
1318	Female	14	14
1319	Male	11	9
1320	Female	6	7.9
1321	Female	11	10
1322	Female	9	10
1323	Male	7	6
1324	Female	10	7.9
1325	Female	10	12
1326	Female	11	13
1327	Female	6	6.9
1328	Female	10	11
1329	Male	10	9
1330	Female	12	10
1331	Female	12	13.5
1332	Male	5	5
1333	Male	6	6
1334	Female	5	3
1335	Female	9	10
1336	Female	5	3.5
1337	Female	12	13
1338	Female	5	3.5
1339	Female	7	6.9
1340	Male	8	7
1341	Female	5	3.5
1342	Female	6	5
1343	Female	12	14
1344	Female	3	3.5
1345	Male	7	7
1346	Male	6	6
1347	Female	7	6.9
1348	Male	15	13
1349	Male	17	17
1350	Female	4	3
1351	Female	8	6.9
1352	Female	11	14
1353	Male	12	11
1354	Female	14	12
1355	Male	14	12.5
1356	Female	7	8.9
1357	Female	5	3.5
1358	Male	5	4.5
1359	Male	12	11.5
1360	Male	7	7
1361	Male	5	6
1362	Male	3	3.5
1363	Male	12	11
1364	Male	6	6
1365	Female	6	5
1366	Male	7	7
1367	Male	4	5
1368	Female	13	10
1369	Female	7	6.9
1370	Female	14	12
1371	Male	11	8
1372	Male	4	3
1373	Female	10	6.9
1374	Male	8	8
1375	Male	3	2
1376	Male	7	8
1377	Male	13	11.5
1378	Female	6	5.8
1379	Female	1	0.8
1380	Female	6	7.8
1381	Female	3	4.2
1382	Male	13	12.5
1383	Female	10	10
1384	Male	10	7
1385	Male	7	7
1386	Male	6	7
1387	Female	9	7.9
1388	Male	9	6
1389	Male	10	11.5
1390	Male	14	12.5
1391	Male	10	9
1392	Male	14	15
1393	Male	5	6
1394	Female	7	5
1395	Female	9	11
1396	Male	12	11
1397	Female	8	7.9
1398	Female	9	6.9
1399	Male	11	13
1400	Male	10	6
1401	Male	2	2
1402	Male	12	14
1403	Male	13	16
1404	Male	6	5
1405	Male	11	13.5
1406	Male	6	8
1407	Male	10	8
1408	Male	8	5
1409	Female	13	14
1410	Male	2	1.5
1411	Female	6	6.9
1412	Male	4	4.5
1413	Male	7	8
1414	Female	9	10
1415	Female	2	2
1416	Male	5	6
1417	Male	10	13
1418	Female	11	12
1419	Male	7	7
1420	Female	12	12
1421	Male	15	15
1422	Male	8	9
1423	Male	8	7
1424	Female	14	15
1425	Male	7	6
1426	Male	11	11
1427	Male	9	7
1428	Male	9	9
1429	Female	8	7.9
1430	Male	7	7
1431	Male	8	8
1432	Male	8	8
1433	Male	6	7
1434	Male	5	4
1435	Male	7	8
1436	Male	5	3
1437	Male	6	3.5
1438	Male	9	7
1439	Male	7	4
1440	Male	13	11.5
1441	Male	6	4.5
1442	Female	15	16
1443	Female	15	14
1444	Male	8	6
1445	Male	6	6
1446	Female	3	2.5
1447	Male	6	6
1448	Female	7	5.8
1449	Male	7	9
1450	Male	5	4
1451	Male	10	11.5
1452	Male	5	5
1453	Male	15	15
1454	Male	13	12.5
1455	Female	8	11
1456	Female	8	8.9
1457	Male	9	11.5
1458	Female	13	13.5
1459	Male	6	4
1460	Female	15	15
1461	Female	10	7.9
1462	Female	13	12
1463	Male	15	12.5
1464	Female	7	6.9
1465	Female	1	0.8
1466	Female	10	8.9
1467	Female	9	8.9
1468	Female	15	14
1469	Female	12	13.5
1470	Male	12	15
1471	Female	14	14
1472	Male	9	11.5
1473	Female	11	8.9
1474	Female	6	5.8
1475	Female	8	11
1476	Female	9	10
1477	Female	5	4.2
1478	Female	7	7.9
1479	Male	10	10
1480	Female	12	13.5
1481	Female	15	16
1482	Male	3	2
1483	Female	10	12
1484	Male	6	8
1485	Female	3	3
1486	Male	5	5
1487	Male	6	4
1488	Female	8	4.2
1489	Male	8	6
1490	Male	5	4.5
1491	Female	15	16
1492	Male	7	7
1493	Female	5	5
1494	Male	7	7
1495	Male	12	10
1496	Female	6	5
1497	Male	5	4
1498	Female	6	5
1499	Male	13	15
1500	Female	5	4.2
1501	Male	9	7
1502	Female	7	5.8
1503	Female	6	4.2
1504	Female	8	5
1505	Male	7	6
1506	Female	11	12
1507	Male	9	9
1508	Male	12	14
1509	Female	13	13
1510	Male	12	12.5
1511	Male	5	4.5
1512	Male	8	5
1513	Female	6	6.9
1514	Male	8	10
1515	Female	9	12
1516	Female	6	6.9
1517	Male	12	11
1518	Female	4	5
1519	Male	7	9
1520	Male	5	4.5
1521	Female	8	7.9
1522	Female	13	14
1523	Male	7	6
1524	Female	8	10
1525	Female	6	4.2
1526	Female	4	3
1527	Female	5	5
1528	Male	11	10
1529	Female	6	5.8
1530	Male	10	11
1531	Female	1	1.3
1532	Male	5	6
1533	Male	7	6
1534	Female	12	10
1535	Female	8	7.9
1536	Female	0	0.3
1537	Male	3	2
1538	Male	6	8
1539	Female	6	7.9
1540	Male	6	4.5
1541	Male	11	10
1542	Male	6	3.5
1543	Female	12	14
1544	Female	6	6.9
1545	Male	6	6
1546	Male	7	5
1547	Male	10	10
1548	Male	10	9
1549	Male	8	7
1550	Female	7	5
1551	Female	3	3.5
1552	Male	10	10
1553	Female	8	6.9
1554	Male	12	14
1555	Male	6	6
1556	Male	10	8
1557	Male	13	15.5
1558	Female	8	7.9
1559	Male	13	15
1560	Female	6	5
1561	Female	8	8.9
1562	Male	10	10
1563	Female	5	5
1564	Male	8	10
1565	Female	5	3.5
1566	Male	9	10
1567	Male	11	10
1568	Female	10	10
1569	Female	5	6.9
1570	Female	6	7.9
1571	Female	7	6.9
1572	Female	13	15
1573	Female	2	1.3
1574	Male	7	10
1575	Male	11	9
1576	Male	9	10
1577	Female	6	4.2
1578	Female	7	8.9
1579	Male	8	5
1580	Male	9	11.5
1581	Male	9	10
1582	Female	10	7.9
1583	Male	6	7
1584	Female	10	13
1585	Male	12	13
1586	Male	13	12.5
1587	Male	8	10
1588	Male	6	8
1589	Female	4	3
1590	Female	7	4.2
1591	Female	7	6.9
1592	Female	7	6.9
1593	Male	9	10
1594	Female	8	6.9
1595	Male	7	6
1596	Male	3	2.7
1597	Female	10	11
1598	Female	6	5.8
1599	Male	7	7
1600	Male	14	16
1601	Male	4	3
1602	Female	12	14
1603	Male	10	11.5
1604	Female	12	12
1605	Female	11	11
1606	Male	5	6
1607	Female	10	8.9
1608	Male	8	9
1609	Female	8	6.9
1610	Female	10	8.9
1611	Male	8	7
1612	Female	5	5
1613	Male	5	6
1614	Female	13	15
1615	Female	3	3.5
1616	Male	14	15
1617	Female	12	11
1618	Male	5	6
1619	Female	16	17
1620	Male	10	9
1621	Female	6	4.2
1622	Female	6	3.5
1623	Male	2	1.5
1624	Male	7	8
1625	Female	7	10
1626	Male	4	4.5
1627	Female	8	7.9
1628	Female	17	16
1629	Female	5	4.2
1630	Female	8	10
1631	Female	7	6.9
1632	Female	14	15
1633	Male	7	5
1634	Female	10	7.9
1635	Male	8	8
1636	Male	6	6
1637	Female	14	13.5
1638	Female	10	8.9
1639	Female	13	13
1640	Male	11	8
1641	Female	11	10
1642	Male	8	9
1643	Male	8	7
1644	Male	4	4
1645	Female	2	2.5
1646	Male	6	4
1647	Female	6	7.9
1648	Female	11	10
1649	Male	13	11.5
1650	Male	13	15
1651	Male	11	11
1652	Female	10	8.9
1653	Male	14	14
1654	Male	11	14
1655	Male	6	6
1656	Male	6	6
1657	Female	9	7.9
1658	Male	6	8
1659	Male	6	6
1660	Male	16	16
1661	Female	7	4.2
1662	Male	6	5
1663	Male	10	12.5
1664	Male	5	3
1665	Male	8	8
1666	Female	12	13
1667	Female	7	7.9
1668	Female	11	8.9
1669	Female	9	11
1670	Female	5	4.2
1671	Male	6	4.5
1672	Male	16	16
1673	Female	11	11
1674	Female	10	10
1675	Male	7	6
1676	Male	10	10
1677	Male	9	6
1678	Female	7	6.9
1679	Male	6	4
1680	Male	10	11
1681	Female	9	8.9
1682	Female	8	8.9
1683	Male	8	8
1684	Female	11	13.5
1685	Male	5	3.5
1686	Male	7	7
1687	Male	6	6
1688	Male	7	10
1689	Female	10	11
1690	Female	8	5.8
1691	Female	5	5
1692	Male	8	12.5
1693	Female	7	6.9
1694	Male	7	9
1695	Female	12	12
1696	Female	4	3
1697	Male	11	10
1698	Male	6	6
1699	Male	8	9
1700	Female	8	11
1701	Female	6	7.9
1702	Female	8	7.9
1703	Male	7	5
1704	Male	6	6
1705	Male	8	8
1706	Female	11	12
1707	Female	5	6.9
1708	Female	11	10
1709	Male	8	10
1710	Male	7	7
1711	Male	6	6
1712	Male	7	7
1713	Male	10	9
1714	Female	9	8.9
1715	Female	8	10
1716	Female	6	6.9
1717	Male	5	3.5
1718	Female	12	14
1719	Female	6	4.2
1720	Male	8	8
1721	Female	11	10
1722	Female	13	14
1723	Female	8	6.9
1724	Female	4	5
1725	Female	7	10
1726	Female	11	11
1727	Male	4	5
1728	Female	5	6.9
1729	Female	7	7.9
1730	Male	5	4.5
1731	Male	6	6
1732	Male	11	10
1733	Female	6	6.9
1734	Female	4	3.5
1735	Female	7	4.2
1736	Female	6	5
1737	Female	8	7.9
1738	Female	13	12
1739	Male	7	7
1740	Female	10	10
1741	Male	10	7
1742	Male	9	8
1743	Male	4	4
1744	Male	9	8
1745	Male	15	16
1746	Male	3	2.7
1747	Male	6	4.5
1748	Female	10	10
1749	Male	14	15
1750	Male	9	10
1751	Female	1	1.3
1752	Male	8	6
1753	Female	9	11
1754	Female	6	6.9
1755	Male	9	10
1756	Female	4	2.5
1757	Male	8	9
1758	Male	6	6
1759	Male	10	8
1760	Male	10	11
1761	Female	6	6.9
1762	Male	18	18
1763	Male	8	8
1764	Female	14	16
1765	Female	6	4.2
1766	Male	10	9
1767	Female	4	4.2
1768	Male	11	12.5
1769	Male	6	8
1770	Female	16	15
1771	Male	11	13
1772	Female	6	5
1773	Female	7	7.9
1774	Male	6	7
1775	Female	6	4.2
1776	Male	8	11
1777	Male	6	5
1778	Female	7	5.8
1779	Male	5	7
1780	Female	6	6.9
1781	Female	9	11
1782	Female	5	5
1783	Female	5	5
1784	Male	17	18
1785	Male	12	11.5
1786	Female	7	5.8
1787	Female	10	11
1788	Male	9	6
1789	Male	6	7
1790	Female	11	11
1791	Female	10	12
1792	Male	11	9
1793	Male	5	4.5
1794	Male	12	11.5
1795	Male	4	4
1796	Male	16	17
1797	Female	6	4.2
1798	Female	9	8.9
1799	Female	11	10
1800	Female	8	11
1801	Male	5	6
1802	Female	7	6.9
1803	Male	11	11
1804	Male	12	12.5
1805	Female	7	8.9
1806	Male	6	3.5
1807	Female	6	8.9
1808	Male	6	4.5
1809	Female	12	12
1810	Female	18	18
1811	Male	9	9
1812	Male	9	9
1813	Male	14	12.5
1814	Female	10	7.9
1815	Male	14	13
1816	Female	5	6.9
1817	Female	7	6.9
1818	Male	0	0.5
1819	Female	11	8.9
1820	Male	11	9
1821	Female	15	16
1822	Male	6	4
1823	Female	10	8.9
1824	Female	8	8.9
1825	Female	8	5.8
1826	Male	10	10
1827	Male	5	6
1828	Female	11	8.9
1829	Male	6	7
1830	Male	11	13
1831	Male	3	3.5
1832	Female	9	10
1833	Male	11	11.5
1834	Female	7	6.9
1835	Male	8	9
1836	Female	12	7.9
1837	Male	10	11
1838	Female	3	3.5
1839	Male	7	7
1840	Male	12	15
1841	Male	8	9
1842	Male	6	5
1843	Male	8	9
1844	Male	13	11
1845	Male	13	11.5
1846	Female	14	14
1847	Male	11	8
1848	Female	8	10
1849	Female	1	0.8
1850	Male	3	3.5
1851	Female	10	8.9
1852	Male	4	4.5
1853	Male	9	9
1854	Female	11	12
1855	Male	14	15
1856	Male	6	4.5
1857	Female	11	13.5
1858	Male	11	11
1859	Female	6	6.9
1860	Female	7	4.2
1861	Female	12	10
1862	Male	9	10
1863	Female	11	10
1864	Female	6	6.9
1865	Male	8	6
1866	Female	6	5.8
1867	Male	7	8
1868	Female	12	12
1869	Female	7	8.9
1870	Female	18	17
1871	Male	18	18
1872	Female	8	6.9
1873	Male	7	6
1874	Female	11	8.9
1875	Female	7	7.9
1876	Male	17	16
1877	Female	13	14
1878	Male	18	18
1879	Male	4	5
1880	Male	6	4
1881	Female	7	7.9
1882	Male	2	1.5
1883	Male	16	18
1884	Male	8	8
1885	Male	6	6
1886	Male	10	10
1887	Female	4	4.2
1888	Male	12	11.5
1889	Male	11	11
1890	Female	7	6.9
1891	Female	11	11
1892	Male	8	7
1893	Female	8	8.9
1894	Male	10	12.5
1895	Female	6	8.9
1896	Male	3	4
1897	Male	13	12.5
1898	Male	6	6
1899	Female	2	1.5
1900	Male	15	14
1901	Female	11	15
1902	Male	6	7
1903	Female	5	5.8
1904	Male	11	11
1905	Female	7	6.9
1906	Male	4	5
1907	Female	6	5.8
1908	Male	9	9
1909	Female	15	15
1910	Female	8	8.9
1911	Female	12	14
1912	Male	13	11
1913	Female	5	3.5
1914	Female	4	4.2
1915	Male	11	11
1916	Male	14	14
1917	Male	5	4
1918	Male	11	12.5
1919	Male	10	10
1920	Female	15	16
1921	Male	9	7
1922	Female	8	10
1923	Male	6	6
1924	Male	4	3.5
1925	Male	4	4
1926	Male	6	4
1927	Female	7	7.9
1928	Male	11	10
1929	Male	8	7
1930	Female	10	11
1931	Female	9	6.9
1932	Male	4	5
1933	Male	4	3
1934	Male	11	13.5
1935	Female	8	5.8
1936	Male	14	13
1937	Male	3	3.5
1938	Female	11	7.9
1939	Female	8	7.8
1940	Male	4	5
1941	Male	16	14
1942	Male	5	4.5
1943	Male	5	6
1944	Male	13	13
1945	Male	6	5
1946	Female	5	3.5
1947	Female	6	5.8
1948	Male	10	7
1949	Female	9	11
1950	Female	7	10
1951	Female	0	0.3
1952	Female	8	6.9
1953	Male	15	15
1954	Male	6	6
1955	Male	0	0.5
1956	Female	7	7.9
1957	Female	14	15
1958	Male	10	9
1959	Male	11	12.5
1960	Male	3	2.7
1961	Female	8	8.9
1962	Male	7	9
1963	Female	7	5
1964	Male	14	14
1965	Male	8	8
1966	Male	5	6
1967	Female	11	12
1968	Female	3	4.2
1969	Male	6	5
1970	Female	10	12
1971	Female	4	4.2
1972	Male	12	9
1973	Female	7	5
1974	Male	6	7
1975	Female	10	14
1976	Female	13	10
1977	Male	10	10
1978	Female	7	7.9
1979	Female	6	5.8
1980	Female	8	6.9
1981	Female	6	7.9
1982	Female	3	2
1983	Male	18	18
1984	Female	12	12
1985	Male	6	7
1986	Male	14	13.5
1987	Female	7	6.9
1988	Male	15	14
1989	Female	13	13
1990	Male	12	10
1991	Female	8	7.8
1992	Female	11	15
1993	Male	11	11
1994	Female	6	7.9
1995	Female	11	8.9
1996	Female	8	7.9
1997	Female	14	13.5
1998	Male	3	2.7
[truncated: 6,001 more rows]
