# Supplementary material for: Artificial intelligence system can achieve comparable results to experts for bone age assessment of Chinese children with abnormal growth and development
Source: PeerJ. 2020 Apr 1;8:e8854. doi: 10.7717/peerj.8854 (PMC7127473; doi:10.7717/peerj.8854)
Supplement: Supplemental Information 2 [file peerj-08-8854-s002.xlsx]

## Sheet: Sheet1
sex	chronological age	AI-BA	manual BA	AI-Manual
male	10yr	13	13.5	-0.5
female	6yr	8.8	9.9	-1.1
male	10yr	11.5	11.56	-0.06
female	9yr	11	11.94	-0.94
female	4yr	5	5.11	-0.11
female	13yr	12	12.16	-0.16
female	9yr	10	9.95	0.05
male	14yr	14.5	14.34	0.16
male	14yr	8	8.22	-0.22
female	14yr	14	14.01	-0.01
female	9yr	10	9.91	0.09
female	7yr	10	10.03	-0.03
female	9yr	8.8	8.56	0.24
female	12yr	12	12.29	-0.29
male	13yr	10	10.84	-0.84
male	14yr	14	13.55	0.45
male	14yr	11.5	11.55	-0.05
female	15yr	13	12.55	0.45
female	6yr	6.8	7.85	-1.05
male	14yr	13.8	13.52	0.28
female	11yr	12	12.36	-0.36
male	12yr	12.5	11.85	0.65
female	16yr	13.3	13.65	-0.35
male	10yr	13.5	13.68	-0.18
female	5yr	11	11.81	-0.81
female	12yr	13	12.6	0.4
female	12yr	12	12.27	-0.27
male	12yr	14	14.08	-0.08
female	10yr	8.8	9.41	-0.61
female	9yr	11	11.12	-0.12
male	14yr	14	13.69	0.31
female	7yr	11	11.4	-0.4
female	6yr	6.8	7.89	-1.09
female	8yr	6.8	5.97	0.83
male	8yr	13	12.85	0.15
female	11yr	11	12.42	-1.42
female	8yr	11	11.59	-0.59
male	14yr	11	9.98	1.02
female	7yr	10	11.75	-1.75
male	5yr	4	3.49	0.51
male	15yr	13.5	14.24	-0.74
female	11yr	11	11.94	-0.94
female	9yr	8.8	11.08	-2.28
male	12yr	14	13.88	0.12
female	11yr	11	11.96	-0.96
female	15yr	12.5	12.15	0.35
female	12yr	13.5	13.5	0
male	10yr	8	7.96	0.04
male	12yr	9	9.05	-0.05
male	10yr	10	10.89	-0.89
female	16yr	12.5	12.49	0.01
female	16yr	14	14.21	-0.21
male	14yr	12.5	12.93	-0.43
female	11yr	11	12.02	-1.02
male	10yr	10	11.12	-1.12
female	9yr	11	12.43	-1.43
male	11yr	10	10.75	-0.75
female	14yr	12	12.15	-0.15
male	10yr	9	8.46	0.54
female	8yr	10.5	9.91	0.59
female	9yr	11	11.78	-0.78
male	13yr	11	11.85	-0.85
female	14yr	12	11.97	0.03
female	10yr	11.5	12.49	-0.99
female	9yr	10	11.1	-1.1
female	11yr	10	11.93	-1.93
male	12yr	10	10.87	-0.87
female	9yr	10	11.49	-1.49
female	6yr	12	12.62	-0.62
male	15yr	13.5	14.15	-0.65
female	11yr	6.9	8.4	-1.5
male	4yr	4.5	4.22	0.28
male	7yr	8	6.98	1.02
male	11yr	13	13.07	-0.07
female	11yr	10	9.61	0.39
male	10yr	9	9.21	-0.21
male	9yr	8	6.2	1.8
male	12yr	10	11.29	-1.29
female	9yr	9	7.57	1.43
male	14yr	14	13.97	0.03
female	14yr	13	12.44	0.56
male	5yr	5	4.79	0.21
female	10yr	11	12.28	-1.28
male	13yr	12.5	11.87	0.63
female	4yr	4.2	5.47	-1.27
male	15yr	10	9.88	0.12
male	12yr	12.5	12.26	0.24
male	13yr	11.5	11.56	-0.06
male	11yr	9	8.8	0.2
female	7yr	7.9	8.63	-0.73
male	16yr	9	9.18	-0.18
female	16yr	13	12.75	0.25
male	9yr	12.5	12.35	0.15
male	6yr	13.5	13.89	-0.39
male	14yr	12.5	11.89	0.61
male	13yr	13.5	13.53	-0.03
male	5yr	8	8.02	-0.02
male	18yr	13	14.36	-1.36
male	9yr	3.5	2.74	0.76
female	12yr	7.8	9.2	-1.4
female	13yr	13	12.11	0.89
male	4yr	4	3.85	0.15
male	9yr	7	6.14	0.86
male	12yr	13.5	13.79	-0.29
female	5yr	11	11.83	-0.83
female	10yr	11	11.43	-0.43
female	5yr	3.5	2.54	0.96
female	11yr	10	9.73	0.27
female	8yr	8.9	9.33	-0.43
male	13yr	13	11.92	1.08
male	5yr	2.8	2.25	0.55
female	9yr	7.8	9.22	-1.42
male	5yr	3.3	3.47	-0.17
male	6yr	5	4.15	0.85
male	11yr	13	13.44	-0.44
female	9yr	8.8	8.8	0
female	8yr	10	10.93	-0.93
male	5yr	13	13.31	-0.31
male	12yr	11.3	10.6	0.7
female	9yr	8.8	8.97	-0.17
male	10yr	7	5.86	1.14
male	7yr	4.5	3.4	1.1
female	9yr	8.9	9.18	-0.28
male	13yr	8	8.49	-0.49
male	9yr	8	6.21	1.79
male	9yr	7	5.91	1.09
female	6yr	6.8	7.79	-0.99
male	6yr	3	2.7	0.3
female	9yr	8	6.08	1.92
female	7yr	6.9	7.19	-0.29
male	4yr	4.5	3.36	1.14
female	9yr	6.8	7.66	-0.86
female	5yr	6.8	7.54	-0.74
female	7yr	5.8	5.58	0.22
female	16yr	13.3	12.48	0.82
female	10yr	8.8	8.88	-0.08
male	5yr	3.5	2.81	0.69
female	17yr	14	14.93	-0.93
female	11yr	10	9.9	0.1
female	8yr	13	13.21	-0.21
male	10yr	9	8.14	0.86
male	6yr	8	6.8	1.2
male	16yr	13	13.26	-0.26
female	7yr	6.8	6	0.8
male	8yr	4.8	4.59	0.21
female	7yr	5	5.56	-0.56
female	12yr	8.8	9.32	-0.52
male	10yr	9	10.97	-1.97
male	6yr	6	5.79	0.21
male	15yr	8	6.15	1.85
male	7yr	4	2.87	1.13
male	14yr	13.5	13.69	-0.19
male	5yr	4.5	3.71	0.79
male	5yr	7	7.5	-0.5
male	17yr	11.5	11.94	-0.44
male	13yr	14	13.77	0.23
female	11yr	11	12	-1
female	7yr	5.8	5.44	0.36
female	7yr	6.9	8.57	-1.67
male	15yr	13.5	13.14	0.36
male	13yr	11.5	11.54	-0.04
female	14yr	13	12.37	0.63
male	18yr	15.5	15	0.5
female	9yr	10	11.83	-1.83
female	6yr	6.3	6.72	-0.42
male	17yr	10	11.17	-1.17
male	8yr	11.5	12.29	-0.79
male	12yr	14	14.42	-0.42
female	10yr	8.8	8.17	0.63
male	9yr	9	9.82	-0.82
female	15yr	12.5	13.2	-0.7
female	14yr	14	14.95	-0.95
male	14yr	13	12.97	0.03
male	13yr	13.5	13.94	-0.44
female	13yr	16	16.76	-0.76
male	10yr	8.5	6.98	1.52
female	8yr	7.8	7.98	-0.18
male	17yr	14.5	13.96	0.54
female	16yr	12	12.53	-0.53
male	14yr	14	13.76	0.24
male	8yr	8	8.35	-0.35
female	13yr	12	12.46	-0.46
female	5yr	4.2	4.95	-0.75
male	16yr	10	11.95	-1.95
female	14yr	13.5	12.91	0.59
female	5yr	5	5.27	-0.27
male	17yr	15	14.55	0.45
female	14yr	11	11.88	-0.88
male	17yr	11	11.41	-0.41
female	8yr	7.8	7.17	0.63
female	8yr	8.8	10.08	-1.28
male	16yr	14.5	14.37	0.13
male	15yr	16	16.67	-0.67
male	15yr	15.5	15.11	0.39
male	10yr	11.5	11.7	-0.2
female	9yr	11	11.11	-0.11
female	4yr	5.5	5.7	-0.2
female	13yr	12	12.16	-0.16
female	9yr	11	11.9	-0.9
male	14yr	15	15.1	-0.1
male	14yr	8.5	8.9	-0.4
female	14yr	14.5	14.8	-0.3
female	9yr	10.5	10.2	0.3
female	7yr	10	10.2	-0.2
female	9yr	10	9.2	0.8
female	12yr	12	12.4	-0.4
male	13yr	11.5	11.1	0.4
male	14yr	14.5	13.9	0.6
male	14yr	12	11.1	0.9
female	15yr	13	12.7	0.3
female	6yr	7.5	9	-1.5
male	14yr	14	13.8	0.2
female	11yr	12.5	12.4	0.1
male	12yr	12.5	13.3	-0.8
female	16yr	13.3	12.1	1.2
male	10yr	13.5	13.8	-0.3
female	5yr	12	11.1	0.9
male	11yr	13	13.6	-0.6
female	12yr	13.3	13.2	0.1
female	12yr	12	12.6	-0.6
male	12yr	15	14.6	0.4
female	10yr	10	9.4	0.6
female	9yr	11	11.8	-0.8
male	14yr	14	13.8	0.2
female	7yr	11.5	12.1	-0.6
female	6yr	7.8	8.6	-0.8
female	8yr	7.8	7.9	-0.1
male	8yr	13	13.3	-0.3
female	11yr	12	12.7	-0.7
female	8yr	12	11.11	0.89
male	14yr	11.5	11.6	-0.1
female	7yr	10	11.9	-1.9
male	5yr	5	3.6	1.4
male	15yr	13.5	13.11	0.39
female	11yr	11	12.3	-1.3
female	9yr	11	10.9	0.1
male	12yr	15	12.5	2.5
female	11yr	12	12.2	-0.2
female	15yr	12.5	12.3	0.2
male	5yr	8	8.9	-0.9
female	12yr	14	14.1	-0.1
male	10yr	9	9.1	-0.1
male	12yr	10	11	-1
male	10yr	11.5	11.8	-0.3
female	16yr	12.5	12.4	0.1
female	16yr	15	15.5	-0.5
male	14yr	13	13.1	-0.1
female	11yr	12	12	0
female	9yr	12	12.7	-0.7
male	11yr	11	11.7	-0.7
female	14yr	12.5	12.5	0
male	10yr	10	11.3	-1.3
female	8yr	11	11.4	-0.4
female	9yr	11	11.11	-0.11
male	13yr	13	13.4	-0.4
female	14yr	12	11.11	0.89
female	10yr	13	12.7	0.3
female	9yr	11	11.11	-0.11
female	11yr	11	11.11	-0.11
male	12yr	13	13.8	-0.8
female	9yr	11	11.11	-0.11
female	6yr	12.5	12.6	-0.1
male	15yr	14	14.9	-0.9
female	11yr	8.9	9.11	-0.21
male	4yr	7	5.1	1.9
male	7yr	10	9.1	0.9
male	11yr	13	13.8	-0.8
female	11yr	11	11.4	-0.4
male	10yr	10	9.3	0.7
male	9yr	8.5	8.1	0.4
male	12yr	13	12.9	0.1
female	9yr	10	9.6	0.4
male	14yr	14	14.6	-0.6
female	14yr	13	12.8	0.2
male	5yr	5.5	5.4	0.1
female	10yr	12	12.4	-0.4
male	13yr	13	13.8	-0.8
female	4yr	5.8	6.8	-1
male	15yr	11	12.9	-1.9
male	12yr	13	13.3	-0.3
male	13yr	13	12.8	0.2
male	11yr	10	11.4	-1.4
female	7yr	8.9	9.3	-0.4
male	16yr	10	10.9	-0.9
female	16yr	13	12.1	0.9
male	9yr	13	12.1	0.9
male	6yr	13.5	13.9	-0.4
male	14yr	12.5	11.1	1.4
male	13yr	13.8	13.1	0.7
male	5yr	9	9.1	-0.1
male	18yr	13.5	14.4	-0.9
male	9yr	3.5	3.4	0.1
female	12yr	9	11.7	-2.7
female	13yr	13	12.3	0.7
male	4yr	5	4.1	0.9
male	9yr	9	7	2
male	12yr	14	13.1	0.9
female	5yr	11	11.7	-0.7
female	10yr	11	11.9	-0.9
female	5yr	4.2	4.5	-0.3
female	11yr	11	11.11	-0.11
female	8yr	10	11.2	-1.2
male	5yr	4	3.5	0.5
female	9yr	8.8	9.1	-0.3
male	5yr	4	3.6	0.4
male	6yr	6	5.1	0.9
male	11yr	14.5	13.1	1.4
female	9yr	11	11.11	-0.11
female	8yr	11	11.1	-0.1
male	5yr	13	12.1	0.9
male	12yr	13.5	13.9	-0.4
female	9yr	11	11.11	-0.11
male	10yr	9	8.8	0.2
male	7yr	7	5.1	1.9
female	9yr	8.9	9.3	-0.4
male	13yr	9	9.5	-0.5
male	9yr	10	10.9	-0.9
male	9yr	8	6.4	1.6
female	6yr	10	9.7	0.3
male	6yr	4.5	4.6	-0.1
female	9yr	10	9.11	0.89
female	7yr	7.9	7.4	0.5
female	9yr	7.8	8.12	-0.32
female	5yr	8.8	8.5	0.3
female	7yr	6.8	7.4	-0.6
female	16yr	14	14.1	-0.1
female	10yr	10	9.7	0.3
male	5yr	4.5	2.1	2.4
female	17yr	15	16.2	-1.2
female	11yr	12	12.1	-0.1
female	8yr	15	15.5	-0.5
male	10yr	10	11.4	-1.4
male	6yr	10	10.1	-0.1
male	16yr	13.5	13.5	0
male	8yr	6.5	6.5	0
female	7yr	6.8	8.1	-1.3
female	12yr	11	12	-1
male	10yr	15	14.9	0.1
male	6yr	7	6.9	0.1
male	15yr	9	9.4	-0.4
male	7yr	5	3.6	1.4
male	14yr	14	13.11	0.89
male	5yr	6.5	5.11	1.39
male	5yr	9	8.8	0.2
male	17yr	13	12.7	0.3
male	13yr	14.5	13.8	0.7
female	11yr	12	12.5	-0.5
female	7yr	6.8	6.2	0.6
female	7yr	8.9	9.6	-0.7
male	15yr	14.5	13.11	1.39
male	13yr	11.5	13.2	-1.7
female	14yr	13.5	13.1	0.4
male	18yr	16	16.6	-0.6
female	9yr	11	11.8	-0.8
female	6yr	7.8	9.1	-1.3
male	17yr	13	13	0
male	8yr	13	13.3	-0.3
male	12yr	14	14.2	-0.2
female	10yr	8.8	9	-0.2
male	9yr	11.5	11.9	-0.4
female	15yr	13.8	14.1	-0.3
female	14yr	15	15.5	-0.5
male	14yr	13	12.9	0.1
male	13yr	14.5	14.5	0
female	13yr	18	17.3	0.7
female	15yr	17	16.11	0.89
female	8yr	11	12.4	-1.4
male	17yr	16	15.2	0.8
male	14yr	17	18	-1
female	13yr	16	15.1	0.9
male	16yr	16	15.1	0.9
female	14yr	13.5	13.7	-0.2
female	5yr	8.9	9.3	-0.4
male	17yr	18	17.1	0.9
female	14yr	14.5	15.7	-1.2
male	17yr	13	13.7	-0.7
female	8yr	12	12.7	-0.7
female	8yr	12	12.6	-0.6
male	15yr	18	18.1	-0.1
male	15yr	16	15.9	0.1
male	10yr	13	12.9	0.1
female	9yr	11	11.8	-0.8
female	4yr	5.8	5.4	0.4
female	13yr	12	12.4	-0.4
female	9yr	11	11.1	-0.1
male	14yr	15	14.7	0.3
male	14yr	8.5	8.1	0.4
female	14yr	14.8	14.9	-0.1
female	9yr	11	11.9	-0.9
female	7yr	10.5	11.8	-1.3
female	9yr	10	9.6	0.4
female	12yr	12	12.5	-0.5
male	13yr	13	13.2	-0.2
male	14yr	14.5	14.3	0.2
male	14yr	12.5	11.11	1.39
female	15yr	13	12.6	0.4
male	14yr	14	13.8	0.2
female	11yr	13	12.7	0.3
male	12yr	14	13.9	0.1
female	16yr	13.3	13.2	0.1
male	10yr	13.5	13.9	-0.4
female	5yr	12.5	11.12	1.38
male	11yr	13.5	13.7	-0.2
female	12yr	14	13.5	0.5
female	12yr	13.5	13.3	0.2
male	12yr	15.3	14.8	0.5
female	10yr	10	9.8	0.2
female	9yr	11	11.6	-0.6
male	14yr	14.5	14.5	0
female	7yr	12	12.5	-0.5
female	6yr	8.8	8.11	0.69
female	8yr	8.3	9.4	-1.1
male	8yr	13.5	13.3	0.2
female	11yr	13	12.1	0.9
female	8yr	12	12.5	-0.5
male	14yr	12.5	11.12	1.38
female	7yr	11	11.11	-0.11
male	5yr	5.5	5.3	0.2
male	15yr	13.5	14.5	-1
female	11yr	12	12.3	-0.3
female	9yr	11	11.1	-0.1
male	12yr	16	15.5	0.5
female	11yr	13	13.4	-0.4
female	15yr	12.5	12.4	0.1
male	5yr	9	8.11	0.89
female	12yr	14	14.12	-0.12
male	10yr	11	11.11	-0.11
male	12yr	13	13.5	-0.5
male	10yr	13	13.3	-0.3
female	16yr	12.5	12.9	-0.4
female	16yr	16	16.2	-0.2
male	14yr	13.5	13.8	-0.3
female	11yr	13	12.6	0.4
male	10yr	13	13.8	-0.8
female	9yr	13	12.8	0.2
male	11yr	12.5	12.1	0.4
female	14yr	12.8	12.11	0.69
male	10yr	11.5	13.2	-1.7
female	8yr	11	11.4	-0.4
female	9yr	11	12.1	-1.1
male	13yr	14	14.1	-0.1
female	14yr	13.5	13.5	0
female	10yr	13	12.11	0.89
female	9yr	12	12.1	-0.1
female	11yr	13	12.5	0.5
male	12yr	14	13.11	0.89
female	9yr	12	11.11	0.89
female	6yr	12.5	12.9	-0.4
male	15yr	14	15.3	-1.3
female	11yr	11	11.2	-0.2
male	4yr	8	8.8	-0.8
male	7yr	12.5	11.6	0.9
male	11yr	13	13.9	-0.9
female	11yr	12	11.11	0.89
male	10yr	11	11.6	-0.6
male	9yr	11	9.1	1.9
male	12yr	14	13.5	0.5
male	14yr	14.5	14.5	0
female	14yr	13.8	13.7	0.1
male	5yr	6	5.1	0.9
female	10yr	12	12.6	-0.6
male	13yr	14	14.4	-0.4
female	4yr	7.8	8.3	-0.5
male	15yr	13	13.9	-0.9
male	12yr	14	13.9	0.1
male	13yr	14	13.1	0.9
male	11yr	12	11.1	0.9
female	7yr	10	10.5	-0.5
male	16yr	11	10.1	0.9
female	16yr	13.3	12.11	1.19
male	9yr	14	13.8	0.2
male	6yr	13.5	13.1	0.4
male	14yr	13	13.7	-0.7
male	13yr	15.5	15.7	-0.2
male	5yr	10	10.7	-0.7
male	18yr	14	14.4	-0.4
male	9yr	5	4.12	0.88
female	12yr	11	12.4	-1.4
female	13yr	13	12.9	0.1
male	4yr	6	6.6	-0.6
male	12yr	15.5	15.4	0.1
female	5yr	11.5	11.5	0
female	10yr	11.5	12.3	-0.8
female	5yr	5.5	6.11	-0.61
female	11yr	11.5	12.1	-0.6
female	8yr	11	11.8	-0.8
male	13yr	14	14.1	-0.1
male	5yr	6	5.11	0.89
female	9yr	11	12.1	-1.1
male	5yr	5	5	0
male	6yr	7	7.1	-0.1
male	11yr	14.5	14.7	-0.2
female	9yr	12	10.11	1.89
female	8yr	13	13.1	-0.1
male	5yr	13.5	13.8	-0.3
male	12yr	14	13.11	0.89
female	9yr	12	11.9	0.1
male	10yr	10	11.1	-1.1
male	7yr	7	6.2	0.8
female	9yr	11	10.9	0.1
male	13yr	10	9.9	0.1
male	9yr	11.5	11.6	-0.1
male	9yr	9	8.7	0.3
female	6yr	11	12.1	-1.1
male	6yr	6.5	5.6	0.9
female	9yr	11	11.7	-0.7
female	7yr	10.5	11.8	-1.3
female	9yr	11	11.12	-0.12
female	5yr	10	9.1	0.9
female	7yr	6.8	7.11	-0.31
female	16yr	16	17	-1
female	10yr	11	11.9	-0.9
male	5yr	6	5.7	0.3
female	17yr	16	16.3	-0.3
female	11yr	12.5	12.2	0.3
female	8yr	15	15.1	-0.1
male	10yr	13	13.8	-0.8
male	6yr	11	11.6	-0.6
male	16yr	14	13.8	0.2
female	7yr	11	11.5	-0.5
male	8yr	9	8.1	0.9
female	7yr	8.8	10.4	-1.6
female	12yr	14	14	0
male	10yr	15	14.6	0.4
male	6yr	11	10.4	0.6
male	15yr	13.5	12.1	1.4
male	7yr	8	8.6	-0.6
male	14yr	17	16.12	0.88
male	5yr	11.5	11.1	0.4
male	10yr	13.5	13.9	-0.4
female	9yr	11	12	-1
male	14yr	15.5	15.3	0.2
male	14yr	8.5	9.2	-0.7
female	14yr	15	14.1	0.9
female	9yr	12	12.5	-0.5
female	7yr	11	11.12	-0.12
female	9yr	10	9.9	0.1
female	12yr	12.5	12.8	-0.3
male	13yr	13.5	12.7	0.8
male	14yr	17	16.1	0.9
male	14yr	12.5	12.6	-0.1
female	6yr	10	10.5	-0.5
male	14yr	14	13.8	0.2
female	11yr	13	12.9	0.1
male	12yr	15	14.2	0.8
female	5yr	12.5	12.5	0
male	11yr	13.5	13.5	0
female	12yr	14	13.7	0.3
male	12yr	15.8	15.7	0.1
female	10yr	11	12.1	-1.1
female	9yr	11	11.1	-0.1
male	14yr	15.5	15.5	0
female	6yr	10	9.8	0.2
female	8yr	11	12.2	-1.2
male	8yr	13.5	13.8	-0.3
female	11yr	13.3	13	0.3
male	14yr	13	13.3	-0.3
female	7yr	11	12	-1
male	15yr	15	15.1	-0.1
female	11yr	13.8	12.12	1.68
female	9yr	12	12.3	-0.3
female	11yr	13.5	13.4	0.1
female	15yr	12.8	12	0.8
female	12yr	15	14.8	0.2
male	10yr	12.5	13.6	-1.1
male	12yr	13.5	13.1	0.4
male	10yr	13	13.4	-0.4
female	16yr	13.5	14.11	-0.61
female	11yr	13	12.4	0.6
male	10yr	14	15.7	-1.7
female	9yr	13	12.8	0.2
male	10yr	13	14.3	-1.3
female	8yr	12	11.7	0.3
female	9yr	11	12	-1
female	10yr	13.8	13.4	0.4
female	9yr	12.5	12.1	0.4
female	11yr	13	13.7	-0.7
male	12yr	14.5	14.5	0
female	9yr	12	12.1	-0.1
female	6yr	12.5	12.9	-0.4
male	7yr	13.5	12.11	1.39
male	11yr	13	13.1	-0.1
female	11yr	12	12.1	-0.1
male	9yr	13	13.4	-0.4
female	9yr	11	11.6	-0.6
female	14yr	14	13.1	0.9
male	5yr	7	5.11	1.89
female	10yr	14	13.1	0.9
female	4yr	8.8	9.4	-0.6
male	12yr	14.5	14.1	0.4
female	7yr	11	11.1	-0.1
male	9yr	15	14.4	0.6
male	14yr	13.5	13.9	-0.4
male	5yr	11	10.11	0.89
male	18yr	15.3	14.11	1.19
male	9yr	6	6.8	-0.8
female	12yr	11	12.1	-1.1
female	13yr	13.5	13.8	-0.3
male	4yr	7	5.1	1.9
male	9yr	12.5	13.6	-1.1
female	5yr	12	12.9	-0.9
female	10yr	11.5	12.3	-0.8
female	5yr	7.8	8.2	-0.4
female	11yr	12	12.1	-0.1
male	6yr	9	10.6	-1.6
female	9yr	12	12.1	-0.1
male	5yr	13.8	13.6	0.2
male	12yr	15.8	15.1	0.7
male	7yr	8	7.7	0.3
male	13yr	11	10.11	0.89
male	9yr	12.5	13	-0.5
male	9yr	11	10.2	0.8
male	6yr	7	8.11	-1.11
female	7yr	11	11.11	-0.11
male	4yr	11.5	11.11	0.39
female	9yr	11	12.4	-1.4
female	5yr	11	10.6	0.4
female	7yr	7.8	9.4	-1.6
female	10yr	12	12.3	-0.3
male	5yr	7	6.9	0.1
female	11yr	12.5	12.2	0.3
male	6yr	13	13.1	-0.1
female	7yr	11	11.2	-0.2
male	10yr	16	15.1	0.9
male	15yr	13.5	13.3	0.2
male	10yr	14	14	0
female	4yr	7.8	7.7	0.1
female	13yr	12	12.3	-0.3
female	9yr	11	12.4	-1.4
male	14yr	10	9.8	0.2
female	9yr	12	12.6	-0.6
female	9yr	11	11.12	-0.12
female	12yr	13	12.11	0.89
male	13yr	14	13.7	0.3
male	14yr	13.5	13.8	-0.3
female	6yr	10	10.11	-0.11
male	14yr	14	13.1	0.9
female	11yr	13.5	13.2	0.3
female	5yr	12.5	12.1	0.4
male	11yr	14	13.8	0.2
male	12yr	16	16.4	-0.4
female	9yr	11.5	12.1	-0.6
female	6yr	10.5	10.6	-0.1
female	8yr	13	12.6	0.4
male	8yr	13.5	13.9	-0.4
female	11yr	13.5	13.9	-0.4
female	8yr	12.5	12.3	0.2
male	14yr	13	13.11	-0.11
female	7yr	11	11.12	-0.12
female	9yr	12.5	12.2	0.3
female	11yr	14	14.6	-0.6
male	10yr	14	13.11	0.89
male	12yr	14	13.11	0.89
male	10yr	13.5	13.7	-0.2
female	8yr	12	11.12	0.88
female	9yr	11	12.5	-1.5
female	10yr	15	15.4	-0.4
female	9yr	12.5	12.5	0
female	11yr	13.5	13.1	0.4
male	12yr	15.5	15.3	0.2
female	9yr	13	12.8	0.2
female	6yr	13	12.9	0.1
male	7yr	13.5	12.9	0.6
male	11yr	13.5	13.11	0.39
female	11yr	12	12.3	-0.3
male	9yr	13.5	13.6	-0.1
female	14yr	15	15.2	-0.2
female	4yr	10	11.3	-1.3
female	7yr	12	11.5	0.5
male	6yr	13.5	13.12	0.38
male	5yr	11.5	11.1	0.4
male	18yr	16	16.4	-0.4
male	9yr	7	8.8	-1.8
male	4yr	8	6.11	1.89
female	10yr	11.5	12.1	-0.6
female	11yr	12	12.1	-0.1
female	9yr	12	12.6	-0.6
male	5yr	14	14.1	-0.1
male	7yr	10	10.5	-0.5
male	9yr	13	13	0
male	9yr	11	10.6	0.4
female	7yr	11	12.1	-1.1
female	9yr	11	12.5	-1.5
female	5yr	11	10.1	0.9
male	10yr	15.5	14.8	0.7
female	4yr	8.5	8.1	0.4
female	9yr	12	12.4	-0.4
male	14yr	10	9.9	0.1
female	9yr	12.5	12.5	0
female	9yr	11.5	12.1	-0.6
female	12yr	13.5	13	0.5
male	13yr	14.5	13.9	0.6
male	14yr	14.5	14.5	0
female	6yr	11	12	-1
male	14yr	15	14.12	0.88
female	5yr	12.5	12.4	0.1
male	11yr	14	13.12	0.88
male	12yr	17	17	0
female	9yr	11.5	12.1	-0.6
female	6yr	11	11.5	-0.5
female	8yr	13	12.9	0.1
male	8yr	14	13.12	0.88
female	8yr	13	12.11	0.89
male	14yr	13.5	13.7	-0.2
female	7yr	12	12.2	-0.2
female	9yr	13	12.8	0.2
female	15yr	13.5	13.1	0.4
male	10yr	15.5	15.3	0.2
male	12yr	16.5	16.9	-0.4
male	10yr	14	13.9	0.1
female	9yr	14	13.1	0.9
female	8yr	12	11.12	0.88
female	9yr	11	12.8	-1.8
female	11yr	15	13.1	1.9
female	6yr	13.3	12.11	1.19
female	11yr	13	12.1	0.9
male	9yr	13.5	13.7	-0.2
male	6yr	13.5	13.1	0.4
female	12yr	12	12.4	-0.4
female	11yr	13	12.9	0.1
male	5yr	14	13.1	0.9
male	7yr	13	12.8	0.2
female	9yr	11	12.4	-1.4
female	4yr	8.8	9	-0.2
female	9yr	12	12.5	-0.5
male	14yr	11	11.7	-0.7
female	9yr	12.5	12.8	-0.3
female	9yr	12	12.4	-0.4
male	13yr	14.5	13.9	0.6
female	5yr	12.8	12.3	0.5
male	11yr	14.5	13.9	0.6
female	6yr	12	11.9	0.1
male	8yr	14	14.2	-0.2
male	14yr	14	13.8	0.2
female	7yr	12.5	12.1	0.4
female	9yr	13.5	12.1	1.4
female	15yr	14	14.1	-0.1
male	10yr	14	13.9	0.1
female	8yr	12	12.2	-0.2
female	9yr	13.6	13.7	-0.1
female	6yr	13.5	13.6	-0.1
female	9yr	11.5	11.12	0.38
female	7yr	13	11.5	1.5
male	6yr	13.8	13.12	0.68
male	5yr	14	13.9	0.1
